# Supplementary material for: Wire Electrodes Embedded in Artificial Conduit for Long-term Monitoring of the Peripheral Nerve Signal
Source: Micromachines (Basel). 2019 Mar 13;10(3):184. doi: 10.3390/mi10030184 (PMC6471311; doi:10.3390/mi10030184)
Supplement: Supplementary file 1 [file micromachines-10-00184-s001.zip]

Archive with 3 entries (2 files):
- micromachines-458857- Supplymentary/
- micromachines-458857- Supplymentary/Supplemantary Material- .docx
- micromachines-458857- Supplymentary/Supplementary Video.mp4
